# Supplementary material for: Overview and Evaluation of Existing Guidelines for Rational Antimicrobial Use in Small-Animal Veterinary Practice in Europe
Source: Antibiotics (Basel). 2021 Apr 9;10(4):409. doi: 10.3390/antibiotics10040409 (PMC8069046; doi:10.3390/antibiotics10040409)
Supplement: Supplementary file 1 [file antibiotics-10-00409-s001.zip]

Archive with 4 entries (3 files):
- antibiotics-1164806-supple/
- antibiotics-1164806-supple/Supplementary File 2.xlsx
- antibiotics-1164806-supple/Supplementary File 3.xlsx
- antibiotics-1164806-supple/Table S1.docx
