# Supplementary material for: Overview and Evaluation of Existing Guidelines for Rational Antimicrobial Use in Small-Animal Veterinary Practice in Europe
Source: Antibiotics (Basel). 2021 Apr 9;10(4):409. doi: 10.3390/antibiotics10040409 (PMC8069046; doi:10.3390/antibiotics10040409)
Supplement: Supplementary file 1 [file antibiotics-10-00409-s001.zip › antibiotics-1164806-supple/Supplementary File 2.xlsx]

## Sheet: Guidelines
			Classification of guidelines						Features of guidelines									Language						Specifc recommendations
Country	Guidelines title	Do the guidelines meet the inclusion criteria for evluation in this scoping review?	Format of guidelines	Size of document (pages)	Are these National or Local guidelines?	Who produced the guidelines? Governing body/organization/society/university/interested group	Do the guidelines apply to species other than cats and dogs?	Which species?	Recommendations for multiple organ systems?	Number of infections/organs/ systems for which recommendations are available	Are there general principles of antibiotic use?	Do the guidelines provide specific recommendations? or general advice?	Description of most common bacteria anticipated at any site?	Promotion of diagnostic tools (culture, PCR, antimicrobial susceptibility etc)	Is there a means to provide feedback/interaction?	Has prior feedback been collated and incorporated into subsequent editions of the guidelines?	Last updated	Primary language of guidelines	Available in additional languages?	Available in English?	Available in different languages in Google Translate	Available as hard copy	Available online?	Recommendations NOT to prescribe for certain conditions	Recommendations not to prescrobe for ACUTE diarrhoea	Recommendations not to prescribe for FLUTD	Recommendations not to prescribe for surgical prophylaxis for CLEAN surgical procedures	Recommendations not to prescribe for subclinical bacteriuria	Recommendation to USE topical therapy instead of systemic therpay in skin	Recommendation to USE narrow spectrum	Recommendations to use diagnostic techniques (cytology/culture)	Recommendations to monitor antibiotic usage	Recommendation to monitor resistance patterns	Are recommendation for dosages included?	Are recommendations for duration of treatment included?	Description of potential adverse effects associated with antibiotic use	Is more than one antibiotic proposed for each/some conditions?	Is there a statement to AVOID use of certain classes of antibiotic?	Are antibiotic recommendations tiered?	Non-antibiotoc approaches are recommended?	Are HPCIAs defined and recommendations for their use limited	Are references provided/accessible?	Are recommendations for treatment of infections with multi-resistant bacteria included?	Is the zoonotic threat mentioned?
Belgium	Vade-mecum pour un usage responsible des antibiotiques chez les chats	Yes	Online guide		National	Organization/interested group	Yes	Horses, Cattle, Polutry, Pigs, Canine/Feline	Yes	8	Yes	Specific recommendations	Yes	Yes	Yes	Yes	2020	French	Dutch	No		No	Yes	Yes	Yes	Yes	Yes			Yes	Yes	Yes	Yes	Yes	Yes	Yes	Yes	Yes	Yes	Yes	Yes	No	Yes	No
	Vade-mecum pour un usage responsible des antibiotiques chez les chiens									8											Yes				Yes	N/A	Yes	No	Yes
Denmark	Antibiotic Use Guidelines for Companion Animal Practice (2nd Edition)	Yes	Book	122	National	Organization	No		Yes	9	Yes	Specific recommendations	Yes	Yes	Yes	Yes	2019	Danish	English, Polish, Slovenian	Yes	No	Yes	Yes	Yes	Yes	Yes	Yes	Yes	Yes	Yes	Yes	Yes	No	Yes	Yes	Yes	Yes	Yes	Yes	Yes	Yes	Yes	Yes	Yes
Finland	Recommendations for the use of antimicrobials in the treatment of the most significant infectious and contagious diseases in animals	Yes	Book	56	National	Governing body/university	Yes	Ruminants, pigs, horses, fish, poultry, bee and fur animals	Yes	10	Yes	Specific recommendations	Yes	Yes	Yes	Yes	2018	Finnish	English	Yes	No	No (confirmed)	Yes	Yes	Yes	Yes	Yes	No	Yes	Yes	Yes	Yes	No	Yes	Yes	No	Yes	No	Yes	Yes	Yes	No	No	No
France	Guide De Bonnes Pratiques Filière Animaux De Compagnie Fiches De Recommandations Pour Un Bon Usage Des Antibiotiques 2017	Yes	Book	206	National	Organization	Yes	Birds, reptiles	Yes	13	Yes	Specific recommendations	Yes	Yes	Yes	Yes	2016	French	No	No	No	Yes	Yes	Yes	Yes	Yes	Yes	No	Yes	Yes	Yes	No	No	Yes	Yes	Yes	Yes	Yes	Yes	Yes	Yes	Yes	Yes	Yes
Italy	Linee guida. Uso prudente dell’antibiotico negli animali da compagnia	yes	Document	41	Local	Organization/University/ interested group	No		Yes	4	Yes	specific recommendations	Yes	Yes	Yes	Not sure	2018	Italian	No	No	No	No (confirmed)	Yes	Yes	Yes	No	Yes	Yes	Yes	No	Yes	No	Yes	No	Yes	Yes	Yes	Yes	Yes	Yes	Yes	Yes	No	Yes
	Linee Guida sul corretto uso degli antibioticinella clinica del cane e del gatto	yes	Document - behind paywall	96	National	Society	No		Yes	12	Yes	specific recommendations	Yes	Yes	No	Not sure	2017	Italian	No	No	No	Yes	Yes	Yes	Yes	No	Yes	Yes	Yes	yes	Yes	No	No	Yes	Yes	Yes	Yes	Yes	Yes	Yes	Yes	Yes	Yes	Yes
Netherlands	KONINKLIJKE NEDERLANDSE MAATSCHAPPIJ VOOR DIERGENEESKUNDE WERKGROEP VETERINAIR ANTIBIOTICUM BELEID	yes	document	88	National	Society	Yes	Rabbit	Yes	8	No	Specific recommendations	Yes	Yes	No	Yes	2017	Dutch	No	No	No	No (confirmed)	Yes	Yes	Yes	Yes	Yes	No	Yes	No	No	No	No	No	Yes	No	Yes	Yes	Yes	Yes	No	No	No	Yes
Norway	TERAPIANBEFALING: BRUK AV ANTIBAKTERIELLE MIDLER TIL HUND OG KATT	yes	Document	58	National	Governing Body/Organization	No		Yes	9	Yes	Specific recommendations	Yes	Yes	No	Yes	2014	Norwegian	No	No	No	Yes	Yes	Yes	Yes	Yes	Yes	No	Yes	Yes	Yes	No		Yes	Yes	Yes	Yes	Yes	Yes	Yes	Yes	Yes	Yes	Yes
Sweden	Guidelines for the clinical use of antibiotics in the treatment of dogs and cats	Yes	Document	88	National	Organization	No		Yes	8	Yes	Specific recommendations	Yes	Yes	Yes	No	2010	English	Swedish	Yes	No	No (confirmed)	Yes	Yes	Yes	Yes	Yes	Yes	Yes	Yes	Yes	No	No	Yes	Yes	Yes	Yes	Yes	No	Yes	No	Yes	Yes	No
Switzerland	AntibioticScout.ch	Yes	Internet pages		National	University/Governing Body	Yes	Horse, cow, pig, sheep, goat, rabbit, rat, guinea pig, tortoise, lizards, crocodiles, snakes, parrots	Yes	12	No	Specific recommendations	Yes	Yes	No	Yes	2020	German	French (+ Italian)	No	Yes	No	Yes	Yes	Yes	Yes	Yes	Yes	Yes	Yes	Yes	Yes	No	Yes	Yes	Yes	Yes	Yes	Yes	Yes	No	No	Yes	No
	Therapieleitfaden für Tierärztinnen und Tierärzte - Hunde und Katzen	Yes	Document	221	National	University/Organization/Governing body	No		Yes	12	Yes	Specific recommendations	Yes	Yes	No	Yes	2019	German	French	No	No	No	Yes	Yes	Yes	Yes	Yes	Yes	Yes	Yes	Yes	Yes	No	Yes	Yes	No	Yes	Yes	Yes	Yes	Yes	Yes	Yes	No
Turkey	Veteriner Hekimlikte Antibiyotikler (Pratik Bilgiler Rehberi)	Yes	Book	295	National	Interested Group	Yes	cows, horses, sheep, goats, chicken, turkeys, fish, pigs, hamsters, rabbit, guinea pigs, pigeons	Yes	13	Yes	Specific recommendations	Yes	No	No	Yes	2017	Turkish	No	No	No	Yes (cost 69TL)	No	Yes	Yes	No	No	No	Yes	Yes	No	Yes	No	Yes	Yes	Yes	Yes	No	Yes	No	No	Yes	No	Yes
United Kingdom	PROTECT ME	Yes	Poster	1	National	Interested Group	Yes	Equine and rabbits	Yes	10	Yes	Specific recommendations	No	Yes	Yes	Yes	2018	English	Spanish	Yes	No	Yes	Yes	Yes	Yes	Yes	Yes	Yes	Yes	Yes	Yes	Yes	Yes	No	Yes	Yes	Yes	Yes	Yes	Yes	Yes	Yes	No	No
FECAVA	FECAVA Recommendations for Appropriate Antimicrobial Therapy	Yes	Poster	1	International	Assocation	No		Yes	8	Yes	Specific recommendations	Yes	Yes	Yes	Don't know	2018	English	German, French, Spanish, Portugese, Polish, Croatian, Slovene	Yes	No	Yes	Yes	Yes	Yes	No	No	No	Yes	Yes	Yes	No	No	No	No	No	Yes	No	No	Yes	No	No	Yes	No
GRAM	GRAM book	Yes	Book	560	International	Organization/interested group	No		Yes	8	Yes	Specific recommendations	Yes	Yes	No	No	2016	English	French, Spanish	Yes	No	Yes	Yes	Yes	Yes	Yes	Yes	Yes	Yes	Yes	Yes	Yes	Yes	Yes	Yes	Yes	Yes	Yes	Yes	Yes	Yes	Yes	Yes	Yes
