# Supplementary material for: Overview and Evaluation of Existing Guidelines for Rational Antimicrobial Use in Small-Animal Veterinary Practice in Europe
Source: Antibiotics (Basel). 2021 Apr 9;10(4):409. doi: 10.3390/antibiotics10040409 (PMC8069046; doi:10.3390/antibiotics10040409)
Supplement: Supplementary file 1 [file antibiotics-10-00409-s001.zip › antibiotics-1164806-supple/Supplementary File 3.xlsx]

## Sheet: Item scores for 15 ASG
Appraisal Title	Group Name	Section	Item	Appraiser 1	Appraiser 2	Appraiser 3	Appraiser 4
AMCRA fomularium	ENOVAT guidelines review: Belgium	Scope and Purpose	1	7	6	6	5
AMCRA fomularium	ENOVAT guidelines review: Belgium	Scope and Purpose	2	5	6	7	1
AMCRA fomularium	ENOVAT guidelines review: Belgium	Scope and Purpose	3	7	7	6	5
AMCRA fomularium	ENOVAT guidelines review: Belgium	Stakeholder Involvement	4	1	4	7	1
AMCRA fomularium	ENOVAT guidelines review: Belgium	Stakeholder Involvement	5	1	5	4	1
AMCRA fomularium	ENOVAT guidelines review: Belgium	Stakeholder Involvement	6	7	7	7	6
AMCRA fomularium	ENOVAT guidelines review: Belgium	Rigour of Development	7	1	1	4	1
AMCRA fomularium	ENOVAT guidelines review: Belgium	Rigour of Development	8	1	1	5	1
AMCRA fomularium	ENOVAT guidelines review: Belgium	Rigour of Development	9	1	1	6	1
AMCRA fomularium	ENOVAT guidelines review: Belgium	Rigour of Development	10	1	1	4	3
AMCRA fomularium	ENOVAT guidelines review: Belgium	Rigour of Development	11	3	2	6	3
AMCRA fomularium	ENOVAT guidelines review: Belgium	Rigour of Development	12	1	1	3	1
AMCRA fomularium	ENOVAT guidelines review: Belgium	Rigour of Development	13	1	2	5	1
AMCRA fomularium	ENOVAT guidelines review: Belgium	Rigour of Development	14	1	4	6	3
AMCRA fomularium	ENOVAT guidelines review: Belgium	Clarity of Presentation	15	7	7	7	4
AMCRA fomularium	ENOVAT guidelines review: Belgium	Clarity of Presentation	16	6	7	7	4
AMCRA fomularium	ENOVAT guidelines review: Belgium	Clarity of Presentation	17	7	7	7	4
AMCRA fomularium	ENOVAT guidelines review: Belgium	Applicability	18	1	1	4	2
AMCRA fomularium	ENOVAT guidelines review: Belgium	Applicability	19	1	7	6	4
AMCRA fomularium	ENOVAT guidelines review: Belgium	Applicability	20	1	1	2	2
AMCRA fomularium	ENOVAT guidelines review: Belgium	Applicability	21	1	6	2	1
AMCRA fomularium	ENOVAT guidelines review: Belgium	Editorial Independence	22	1	7	7	3
AMCRA fomularium	ENOVAT guidelines review: Belgium	Editorial Independence	23	1	1	5	1
AMCRA fomularium	ENOVAT guidelines review: Belgium	Overall Assessment	OA1	5	6	6	4
Danish guidelines	ENOVAT guidelines project: Denmark	Scope and Purpose	1	7	7	6	2
Danish guidelines	ENOVAT guidelines project: Denmark	Scope and Purpose	2	5	7	6	5
Danish guidelines	ENOVAT guidelines project: Denmark	Scope and Purpose	3	5	7	7	5
Danish guidelines	ENOVAT guidelines project: Denmark	Stakeholder Involvement	4	7	5	4	5
Danish guidelines	ENOVAT guidelines project: Denmark	Stakeholder Involvement	5	4	6	7	2
Danish guidelines	ENOVAT guidelines project: Denmark	Stakeholder Involvement	6	6	7	5	1
Danish guidelines	ENOVAT guidelines project: Denmark	Rigour of Development	7	2	5	7	1
Danish guidelines	ENOVAT guidelines project: Denmark	Rigour of Development	8	1	1	5	1
Danish guidelines	ENOVAT guidelines project: Denmark	Rigour of Development	9	1	1	5	1
Danish guidelines	ENOVAT guidelines project: Denmark	Rigour of Development	10	1	2	1	1
Danish guidelines	ENOVAT guidelines project: Denmark	Rigour of Development	11	4	6	7	2
Danish guidelines	ENOVAT guidelines project: Denmark	Rigour of Development	12	5	7	7	1
Danish guidelines	ENOVAT guidelines project: Denmark	Rigour of Development	13	7	7	7	6
Danish guidelines	ENOVAT guidelines project: Denmark	Rigour of Development	14	1	1	1	2
Danish guidelines	ENOVAT guidelines project: Denmark	Clarity of Presentation	15	7	7	7	4
Danish guidelines	ENOVAT guidelines project: Denmark	Clarity of Presentation	16	6	7	7	5
Danish guidelines	ENOVAT guidelines project: Denmark	Clarity of Presentation	17	6	7	7	6
Danish guidelines	ENOVAT guidelines project: Denmark	Applicability	18	3	1	1	3
Danish guidelines	ENOVAT guidelines project: Denmark	Applicability	19	1	7	5	3
Danish guidelines	ENOVAT guidelines project: Denmark	Applicability	20	1	1	5	1
Danish guidelines	ENOVAT guidelines project: Denmark	Applicability	21	7	1	5	4
Danish guidelines	ENOVAT guidelines project: Denmark	Editorial Independence	22	1	1	3	1
Danish guidelines	ENOVAT guidelines project: Denmark	Editorial Independence	23	1	1	1	1
Danish guidelines	ENOVAT guidelines project: Denmark	Overall Assessment	OA1	7	6	6	4
Dutch guidelines	ENOVAT guidelines project: Netherlands	Scope and Purpose	1	7	7	7	5
Dutch guidelines	ENOVAT guidelines project: Netherlands	Scope and Purpose	2	6	7	7	1
Dutch guidelines	ENOVAT guidelines project: Netherlands	Scope and Purpose	3	7	6	7	5
Dutch guidelines	ENOVAT guidelines project: Netherlands	Stakeholder Involvement	4	4	5	5	2
Dutch guidelines	ENOVAT guidelines project: Netherlands	Stakeholder Involvement	5	1	7	7	1
Dutch guidelines	ENOVAT guidelines project: Netherlands	Stakeholder Involvement	6	7	7	7	6
Dutch guidelines	ENOVAT guidelines project: Netherlands	Rigour of Development	7	1	1	7	1
Dutch guidelines	ENOVAT guidelines project: Netherlands	Rigour of Development	8	1	1	7	2
Dutch guidelines	ENOVAT guidelines project: Netherlands	Rigour of Development	9	1	1	1	1
Dutch guidelines	ENOVAT guidelines project: Netherlands	Rigour of Development	10	1	1	1	3
Dutch guidelines	ENOVAT guidelines project: Netherlands	Rigour of Development	11	2	1	2	4
Dutch guidelines	ENOVAT guidelines project: Netherlands	Rigour of Development	12	1	1	7	2
Dutch guidelines	ENOVAT guidelines project: Netherlands	Rigour of Development	13	1	1	7	3
Dutch guidelines	ENOVAT guidelines project: Netherlands	Rigour of Development	14	2	1	7	1
Dutch guidelines	ENOVAT guidelines project: Netherlands	Clarity of Presentation	15	7	7	5	4
Dutch guidelines	ENOVAT guidelines project: Netherlands	Clarity of Presentation	16	7	7	4	4
Dutch guidelines	ENOVAT guidelines project: Netherlands	Clarity of Presentation	17	7	7	7	3
Dutch guidelines	ENOVAT guidelines project: Netherlands	Applicability	18	4	1	6	1
Dutch guidelines	ENOVAT guidelines project: Netherlands	Applicability	19	1	7	6	2
Dutch guidelines	ENOVAT guidelines project: Netherlands	Applicability	20	1	1	1	1
Dutch guidelines	ENOVAT guidelines project: Netherlands	Applicability	21	1	1	1	2
Dutch guidelines	ENOVAT guidelines project: Netherlands	Editorial Independence	22	1	1	6	2
Dutch guidelines	ENOVAT guidelines project: Netherlands	Editorial Independence	23	1	1	6	1
Dutch guidelines	ENOVAT guidelines project: Netherlands	Overall Assessment	OA1	5	5	6	4
European guidelines	Enovat guidelines project: Europe	Scope and Purpose	1	3	1	1	7
European guidelines	Enovat guidelines project: Europe	Scope and Purpose	2	3	1	1	7
European guidelines	Enovat guidelines project: Europe	Scope and Purpose	3	3	6	1	6
European guidelines	Enovat guidelines project: Europe	Stakeholder Involvement	4	1	2	1	1
European guidelines	Enovat guidelines project: Europe	Stakeholder Involvement	5	1	1	1	1
European guidelines	Enovat guidelines project: Europe	Stakeholder Involvement	6	1	3	1	7
European guidelines	Enovat guidelines project: Europe	Rigour of Development	7	1	1	1	1
European guidelines	Enovat guidelines project: Europe	Rigour of Development	8	1	1	1	1
European guidelines	Enovat guidelines project: Europe	Rigour of Development	9	1	1	1	1
European guidelines	Enovat guidelines project: Europe	Rigour of Development	10	1	1	1	1
European guidelines	Enovat guidelines project: Europe	Rigour of Development	11	1	4	1	1
European guidelines	Enovat guidelines project: Europe	Rigour of Development	12	1	3	1	1
European guidelines	Enovat guidelines project: Europe	Rigour of Development	13	1	1	1	1
European guidelines	Enovat guidelines project: Europe	Rigour of Development	14	1	1	1	1
European guidelines	Enovat guidelines project: Europe	Clarity of Presentation	15	6	7	1	7
European guidelines	Enovat guidelines project: Europe	Clarity of Presentation	16	6	7	1	7
European guidelines	Enovat guidelines project: Europe	Clarity of Presentation	17	7	6	3	7
European guidelines	Enovat guidelines project: Europe	Applicability	18	3	3	1	1
European guidelines	Enovat guidelines project: Europe	Applicability	19	1	2	1	7
European guidelines	Enovat guidelines project: Europe	Applicability	20	1	1	1	1
European guidelines	Enovat guidelines project: Europe	Applicability	21	1	5	1	1
European guidelines	Enovat guidelines project: Europe	Editorial Independence	22	1	1	1	1
European guidelines	Enovat guidelines project: Europe	Editorial Independence	23	1	1	1	1
European guidelines	Enovat guidelines project: Europe	Overall Assessment	OA1	4	4	1	4
Finnish guidelines	ENOVAT guidelines project: Finland	Scope and Purpose	1	7	7	7	7
Finnish guidelines	ENOVAT guidelines project: Finland	Scope and Purpose	2	6	7	7	7
Finnish guidelines	ENOVAT guidelines project: Finland	Scope and Purpose	3	7	7	7	6
Finnish guidelines	ENOVAT guidelines project: Finland	Stakeholder Involvement	4	6	5	5	5
Finnish guidelines	ENOVAT guidelines project: Finland	Stakeholder Involvement	5	7	1	7	2
Finnish guidelines	ENOVAT guidelines project: Finland	Stakeholder Involvement	6	7	3	6	7
Finnish guidelines	ENOVAT guidelines project: Finland	Rigour of Development	7	1	1	3	1
Finnish guidelines	ENOVAT guidelines project: Finland	Rigour of Development	8	5	1	1	1
Finnish guidelines	ENOVAT guidelines project: Finland	Rigour of Development	9	1	1	1	1
Finnish guidelines	ENOVAT guidelines project: Finland	Rigour of Development	10	1	2	1	1
Finnish guidelines	ENOVAT guidelines project: Finland	Rigour of Development	11	3	6	2	1
Finnish guidelines	ENOVAT guidelines project: Finland	Rigour of Development	12	1	3	1	1
Finnish guidelines	ENOVAT guidelines project: Finland	Rigour of Development	13	1	4	7	1
Finnish guidelines	ENOVAT guidelines project: Finland	Rigour of Development	14	3	6	7	1
Finnish guidelines	ENOVAT guidelines project: Finland	Clarity of Presentation	15	6	7	5	7
Finnish guidelines	ENOVAT guidelines project: Finland	Clarity of Presentation	16	5	7	5	6
Finnish guidelines	ENOVAT guidelines project: Finland	Clarity of Presentation	17	6	7	7	7
Finnish guidelines	ENOVAT guidelines project: Finland	Applicability	18	4	5	2	1
Finnish guidelines	ENOVAT guidelines project: Finland	Applicability	19	2	2	4	1
Finnish guidelines	ENOVAT guidelines project: Finland	Applicability	20	1	1	3	1
Finnish guidelines	ENOVAT guidelines project: Finland	Applicability	21	2	5	4	1
Finnish guidelines	ENOVAT guidelines project: Finland	Editorial Independence	22	1	1	1	1
Finnish guidelines	ENOVAT guidelines project: Finland	Editorial Independence	23	1	1	1	1
Finnish guidelines	ENOVAT guidelines project: Finland	Overall Assessment	OA1	5	6	4	5
French guidelines	ENOVAT guidelines project: FRANCE	Scope and Purpose	1	7	7	7	7
French guidelines	ENOVAT guidelines project: FRANCE	Scope and Purpose	2	7	7	6	7
French guidelines	ENOVAT guidelines project: FRANCE	Scope and Purpose	3	7	7	6	7
French guidelines	ENOVAT guidelines project: FRANCE	Stakeholder Involvement	4	6	7	7	6
French guidelines	ENOVAT guidelines project: FRANCE	Stakeholder Involvement	5	1	1	5	4
French guidelines	ENOVAT guidelines project: FRANCE	Stakeholder Involvement	6	6	7	7	7
French guidelines	ENOVAT guidelines project: FRANCE	Rigour of Development	7	1	7	4	2
French guidelines	ENOVAT guidelines project: FRANCE	Rigour of Development	8	2	1	4	1
French guidelines	ENOVAT guidelines project: FRANCE	Rigour of Development	9	3	7	2	4
French guidelines	ENOVAT guidelines project: FRANCE	Rigour of Development	10	4	1	4	1
French guidelines	ENOVAT guidelines project: FRANCE	Rigour of Development	11	4	7	6	5
French guidelines	ENOVAT guidelines project: FRANCE	Rigour of Development	12	6	7	6	6
French guidelines	ENOVAT guidelines project: FRANCE	Rigour of Development	13	2	7	7	7
French guidelines	ENOVAT guidelines project: FRANCE	Rigour of Development	14	6	1	3	4
French guidelines	ENOVAT guidelines project: FRANCE	Clarity of Presentation	15	7	7	7	7
French guidelines	ENOVAT guidelines project: FRANCE	Clarity of Presentation	16	7	7	7	7
French guidelines	ENOVAT guidelines project: FRANCE	Clarity of Presentation	17	7	7	7	6
French guidelines	ENOVAT guidelines project: FRANCE	Applicability	18	3	1	5	5
French guidelines	ENOVAT guidelines project: FRANCE	Applicability	19	5	7	6	6
French guidelines	ENOVAT guidelines project: FRANCE	Applicability	20	1	1	2	5
French guidelines	ENOVAT guidelines project: FRANCE	Applicability	21	2	1	3	5
French guidelines	ENOVAT guidelines project: FRANCE	Editorial Independence	22	1	1	7	6
French guidelines	ENOVAT guidelines project: FRANCE	Editorial Independence	23	2	1	6	1
French guidelines	ENOVAT guidelines project: FRANCE	Overall Assessment	OA1	7	6	6	7
GRAM book	GRAM book	Scope and Purpose	1	7	7	7	6
GRAM book	GRAM book	Scope and Purpose	2	7	7	7	3
GRAM book	GRAM book	Scope and Purpose	3	6	7	7	6
GRAM book	GRAM book	Stakeholder Involvement	4	7	7	7	6
GRAM book	GRAM book	Stakeholder Involvement	5	1	7	1	4
GRAM book	GRAM book	Stakeholder Involvement	6	7	7	7	6
GRAM book	GRAM book	Rigour of Development	7	1	7	5	4
GRAM book	GRAM book	Rigour of Development	8	1	1	2	1
GRAM book	GRAM book	Rigour of Development	9	4	1	3	1
GRAM book	GRAM book	Rigour of Development	10	6	1	6	4
GRAM book	GRAM book	Rigour of Development	11	7	7	6	4
GRAM book	GRAM book	Rigour of Development	12	5	7	7	5
GRAM book	GRAM book	Rigour of Development	13	7	1	1	4
GRAM book	GRAM book	Rigour of Development	14	2	1	1	2
GRAM book	GRAM book	Clarity of Presentation	15	7	7	7	5
GRAM book	GRAM book	Clarity of Presentation	16	7	7	7	6
GRAM book	GRAM book	Clarity of Presentation	17	7	7	7	6
GRAM book	GRAM book	Applicability	18	3	1	6	5
GRAM book	GRAM book	Applicability	19	6	7	7	5
GRAM book	GRAM book	Applicability	20	1	1	1	2
GRAM book	GRAM book	Applicability	21	7	1	1	3
GRAM book	GRAM book	Editorial Independence	22	1	1	5	5
GRAM book	GRAM book	Editorial Independence	23	1	1	1	2
GRAM book	GRAM book	Overall Assessment	OA1	7	7	7	6
Italian guidelines	ENOVAT guidelines project: Italy 1	Scope and Purpose	1	3	7	7	6
Italian guidelines	ENOVAT guidelines project: Italy 1	Scope and Purpose	2	3	7	7	6
Italian guidelines	ENOVAT guidelines project: Italy 1	Scope and Purpose	3	6	7	7	6
Italian guidelines	ENOVAT guidelines project: Italy 1	Stakeholder Involvement	4	5	7	4	5
Italian guidelines	ENOVAT guidelines project: Italy 1	Stakeholder Involvement	5	1	1	1	3
Italian guidelines	ENOVAT guidelines project: Italy 1	Stakeholder Involvement	6	6	7	4	7
Italian guidelines	ENOVAT guidelines project: Italy 1	Rigour of Development	7	1	1	3	2
Italian guidelines	ENOVAT guidelines project: Italy 1	Rigour of Development	8	2	1	3	1
Italian guidelines	ENOVAT guidelines project: Italy 1	Rigour of Development	9	1	1	4	1
Italian guidelines	ENOVAT guidelines project: Italy 1	Rigour of Development	10	1	1	1	1
Italian guidelines	ENOVAT guidelines project: Italy 1	Rigour of Development	11	5	1	7	6
Italian guidelines	ENOVAT guidelines project: Italy 1	Rigour of Development	12	5	7	1	2
Italian guidelines	ENOVAT guidelines project: Italy 1	Rigour of Development	13	1	1	7	6
Italian guidelines	ENOVAT guidelines project: Italy 1	Rigour of Development	14	1	1	1	2
Italian guidelines	ENOVAT guidelines project: Italy 1	Clarity of Presentation	15	6	7	6	4
Italian guidelines	ENOVAT guidelines project: Italy 1	Clarity of Presentation	16	6	7	7	6
Italian guidelines	ENOVAT guidelines project: Italy 1	Clarity of Presentation	17	6	7	7	4
Italian guidelines	ENOVAT guidelines project: Italy 1	Applicability	18	3	1	7	6
Italian guidelines	ENOVAT guidelines project: Italy 1	Applicability	19	5	7	7	4
Italian guidelines	ENOVAT guidelines project: Italy 1	Applicability	20	1	1	5	7
Italian guidelines	ENOVAT guidelines project: Italy 1	Applicability	21	1	1	5	5
Italian guidelines	ENOVAT guidelines project: Italy 1	Editorial Independence	22	1	1	3	6
Italian guidelines	ENOVAT guidelines project: Italy 1	Editorial Independence	23	1	1	1	1
Italian guidelines	ENOVAT guidelines project: Italy 1	Overall Assessment	OA1	5	6	6	5
Italian guidelines (hard copy provided)	Enovat guidelines project: Italy2	Scope and Purpose	1	7	7	6	7
Italian guidelines (hard copy provided)	Enovat guidelines project: Italy2	Scope and Purpose	2	6	7	4	7
Italian guidelines (hard copy provided)	Enovat guidelines project: Italy2	Scope and Purpose	3	7	7	6	6
Italian guidelines (hard copy provided)	Enovat guidelines project: Italy2	Stakeholder Involvement	4	7	6	5	7
Italian guidelines (hard copy provided)	Enovat guidelines project: Italy2	Stakeholder Involvement	5	6	7	4	2
Italian guidelines (hard copy provided)	Enovat guidelines project: Italy2	Stakeholder Involvement	6	7	7	6	7
Italian guidelines (hard copy provided)	Enovat guidelines project: Italy2	Rigour of Development	7	5	6	7	6
Italian guidelines (hard copy provided)	Enovat guidelines project: Italy2	Rigour of Development	8	1	1	3	3
Italian guidelines (hard copy provided)	Enovat guidelines project: Italy2	Rigour of Development	9	1	1	3	1
Italian guidelines (hard copy provided)	Enovat guidelines project: Italy2	Rigour of Development	10	1	1	4	2
Italian guidelines (hard copy provided)	Enovat guidelines project: Italy2	Rigour of Development	11	5	7	6	6
Italian guidelines (hard copy provided)	Enovat guidelines project: Italy2	Rigour of Development	12	2	7	5	2
Italian guidelines (hard copy provided)	Enovat guidelines project: Italy2	Rigour of Development	13	1	1	4	1
Italian guidelines (hard copy provided)	Enovat guidelines project: Italy2	Rigour of Development	14	3	1	3	6
Italian guidelines (hard copy provided)	Enovat guidelines project: Italy2	Clarity of Presentation	15	7	7	6	6
Italian guidelines (hard copy provided)	Enovat guidelines project: Italy2	Clarity of Presentation	16	7	7	5	6
Italian guidelines (hard copy provided)	Enovat guidelines project: Italy2	Clarity of Presentation	17	7	7	6	6
Italian guidelines (hard copy provided)	Enovat guidelines project: Italy2	Applicability	18	4	1	5	5
Italian guidelines (hard copy provided)	Enovat guidelines project: Italy2	Applicability	19	1	7	5	7
Italian guidelines (hard copy provided)	Enovat guidelines project: Italy2	Applicability	20	1	1	3	5
Italian guidelines (hard copy provided)	Enovat guidelines project: Italy2	Applicability	21	5	7	2	6
Italian guidelines (hard copy provided)	Enovat guidelines project: Italy2	Editorial Independence	22	1	1	6	1
Italian guidelines (hard copy provided)	Enovat guidelines project: Italy2	Editorial Independence	23	1	1	3	1
Italian guidelines (hard copy provided)	Enovat guidelines project: Italy2	Overall Assessment	OA1	5	6	6	6
Norwegian guidelines	ENOVAT guidelines project: Norway	Scope and Purpose	1	7	7	3	5
Norwegian guidelines	ENOVAT guidelines project: Norway	Scope and Purpose	2	7	7	6	1
Norwegian guidelines	ENOVAT guidelines project: Norway	Scope and Purpose	3	7	7	7	5
Norwegian guidelines	ENOVAT guidelines project: Norway	Stakeholder Involvement	4	4	7	4	4
Norwegian guidelines	ENOVAT guidelines project: Norway	Stakeholder Involvement	5	1	7	2	1
Norwegian guidelines	ENOVAT guidelines project: Norway	Stakeholder Involvement	6	4	7	3	6
Norwegian guidelines	ENOVAT guidelines project: Norway	Rigour of Development	7	1	7	1	2
Norwegian guidelines	ENOVAT guidelines project: Norway	Rigour of Development	8	1	1	1	1
Norwegian guidelines	ENOVAT guidelines project: Norway	Rigour of Development	9	1	1	2	1
Norwegian guidelines	ENOVAT guidelines project: Norway	Rigour of Development	10	5	1	1	2
Norwegian guidelines	ENOVAT guidelines project: Norway	Rigour of Development	11	1	7	2	3
Norwegian guidelines	ENOVAT guidelines project: Norway	Rigour of Development	12	5	7	2	2
Norwegian guidelines	ENOVAT guidelines project: Norway	Rigour of Development	13	1	1	1	1
Norwegian guidelines	ENOVAT guidelines project: Norway	Rigour of Development	14	1	1	5	1
Norwegian guidelines	ENOVAT guidelines project: Norway	Clarity of Presentation	15	7	7	7	4
Norwegian guidelines	ENOVAT guidelines project: Norway	Clarity of Presentation	16	7	7	7	4
Norwegian guidelines	ENOVAT guidelines project: Norway	Clarity of Presentation	17	6	7	3	5
Norwegian guidelines	ENOVAT guidelines project: Norway	Applicability	18	4	1	1	2
Norwegian guidelines	ENOVAT guidelines project: Norway	Applicability	19	1	7	1	3
Norwegian guidelines	ENOVAT guidelines project: Norway	Applicability	20	1	1	1	1
Norwegian guidelines	ENOVAT guidelines project: Norway	Applicability	21	1	1	4	1
Norwegian guidelines	ENOVAT guidelines project: Norway	Editorial Independence	22	1	1	2	4
Norwegian guidelines	ENOVAT guidelines project: Norway	Editorial Independence	23	1	1	1	1
Norwegian guidelines	ENOVAT guidelines project: Norway	Overall Assessment	OA1	5	5	5	4
PROTECT ME	ENOVAT guidelines project: UK	Scope and Purpose	1	5	7	4	2
PROTECT ME	ENOVAT guidelines project: UK	Scope and Purpose	2	1	7	4	1
PROTECT ME	ENOVAT guidelines project: UK	Scope and Purpose	3	6	7	7	4
PROTECT ME	ENOVAT guidelines project: UK	Stakeholder Involvement	4	5	7	5	5
PROTECT ME	ENOVAT guidelines project: UK	Stakeholder Involvement	5	3	7	1	1
PROTECT ME	ENOVAT guidelines project: UK	Stakeholder Involvement	6	5	7	7	2
PROTECT ME	ENOVAT guidelines project: UK	Rigour of Development	7	2	6	1	2
PROTECT ME	ENOVAT guidelines project: UK	Rigour of Development	8	1	1	1	2
PROTECT ME	ENOVAT guidelines project: UK	Rigour of Development	9	2	1	1	2
PROTECT ME	ENOVAT guidelines project: UK	Rigour of Development	10	1	1	2	2
PROTECT ME	ENOVAT guidelines project: UK	Rigour of Development	11	6	7	1	2
PROTECT ME	ENOVAT guidelines project: UK	Rigour of Development	12	5	7	1	1
PROTECT ME	ENOVAT guidelines project: UK	Rigour of Development	13	1	1	1	1
PROTECT ME	ENOVAT guidelines project: UK	Rigour of Development	14	7	7	1	1
PROTECT ME	ENOVAT guidelines project: UK	Clarity of Presentation	15	7	7	6	4
PROTECT ME	ENOVAT guidelines project: UK	Clarity of Presentation	16	5	7	6	5
PROTECT ME	ENOVAT guidelines project: UK	Clarity of Presentation	17	7	7	6	6
PROTECT ME	ENOVAT guidelines project: UK	Applicability	18	6	7	1	2
PROTECT ME	ENOVAT guidelines project: UK	Applicability	19	6	7	6	6
PROTECT ME	ENOVAT guidelines project: UK	Applicability	20	2	1	1	5
PROTECT ME	ENOVAT guidelines project: UK	Applicability	21	5	7	1	6
PROTECT ME	ENOVAT guidelines project: UK	Editorial Independence	22	1	1	1	2
PROTECT ME	ENOVAT guidelines project: UK	Editorial Independence	23	1	1	1	1
PROTECT ME	ENOVAT guidelines project: UK	Overall Assessment	OA1	6	7	4	4
Swedish guidelines	ENOVAT guidelines project: Sweden	Scope and Purpose	1	7	7	7	7
Swedish guidelines	ENOVAT guidelines project: Sweden	Scope and Purpose	2	4	7	7	7
Swedish guidelines	ENOVAT guidelines project: Sweden	Scope and Purpose	3	6	7	7	7
Swedish guidelines	ENOVAT guidelines project: Sweden	Stakeholder Involvement	4	5	6	5	7
Swedish guidelines	ENOVAT guidelines project: Sweden	Stakeholder Involvement	5	1	1	1	1
Swedish guidelines	ENOVAT guidelines project: Sweden	Stakeholder Involvement	6	6	7	7	7
Swedish guidelines	ENOVAT guidelines project: Sweden	Rigour of Development	7	1	1	1	7
Swedish guidelines	ENOVAT guidelines project: Sweden	Rigour of Development	8	1	1	1	1
Swedish guidelines	ENOVAT guidelines project: Sweden	Rigour of Development	9	1	2	1	1
Swedish guidelines	ENOVAT guidelines project: Sweden	Rigour of Development	10	1	1	1	1
Swedish guidelines	ENOVAT guidelines project: Sweden	Rigour of Development	11	4	6	1	7
Swedish guidelines	ENOVAT guidelines project: Sweden	Rigour of Development	12	4	6	1	7
Swedish guidelines	ENOVAT guidelines project: Sweden	Rigour of Development	13	1	1	1	1
Swedish guidelines	ENOVAT guidelines project: Sweden	Rigour of Development	14	1	2	1	1
Swedish guidelines	ENOVAT guidelines project: Sweden	Clarity of Presentation	15	5	7	5	7
Swedish guidelines	ENOVAT guidelines project: Sweden	Clarity of Presentation	16	5	7	7	7
Swedish guidelines	ENOVAT guidelines project: Sweden	Clarity of Presentation	17	6	3	2	7
Swedish guidelines	ENOVAT guidelines project: Sweden	Applicability	18	1	6	1	1
Swedish guidelines	ENOVAT guidelines project: Sweden	Applicability	19	1	3	1	1
Swedish guidelines	ENOVAT guidelines project: Sweden	Applicability	20	1	2	1	1
Swedish guidelines	ENOVAT guidelines project: Sweden	Applicability	21	1	5	2	1
Swedish guidelines	ENOVAT guidelines project: Sweden	Editorial Independence	22	1	1	2	1
Swedish guidelines	ENOVAT guidelines project: Sweden	Editorial Independence	23	1	1	1	1
Swedish guidelines	ENOVAT guidelines project: Sweden	Overall Assessment	OA1	4	6	3	6
Swiss Guidelines 1	ENOVAT guidelines project: Switzerland 1	Scope and Purpose	1	7	7	6	7
Swiss Guidelines 1	ENOVAT guidelines project: Switzerland 1	Scope and Purpose	2	7	7	6	5
Swiss Guidelines 1	ENOVAT guidelines project: Switzerland 1	Scope and Purpose	3	7	7	7	7
Swiss Guidelines 1	ENOVAT guidelines project: Switzerland 1	Stakeholder Involvement	4	7	5	4	4
Swiss Guidelines 1	ENOVAT guidelines project: Switzerland 1	Stakeholder Involvement	5	6	1	2	7
Swiss Guidelines 1	ENOVAT guidelines project: Switzerland 1	Stakeholder Involvement	6	7	7	7	6
Swiss Guidelines 1	ENOVAT guidelines project: Switzerland 1	Rigour of Development	7	2	1	4	1
Swiss Guidelines 1	ENOVAT guidelines project: Switzerland 1	Rigour of Development	8	5	1	3	1
Swiss Guidelines 1	ENOVAT guidelines project: Switzerland 1	Rigour of Development	9	3	1	3	1
Swiss Guidelines 1	ENOVAT guidelines project: Switzerland 1	Rigour of Development	10	5	1	5	1
Swiss Guidelines 1	ENOVAT guidelines project: Switzerland 1	Rigour of Development	11	4	7	6	4
Swiss Guidelines 1	ENOVAT guidelines project: Switzerland 1	Rigour of Development	12	5	7	6	4
Swiss Guidelines 1	ENOVAT guidelines project: Switzerland 1	Rigour of Development	13	1	1	6	6
Swiss Guidelines 1	ENOVAT guidelines project: Switzerland 1	Rigour of Development	14	5	1	3	2
Swiss Guidelines 1	ENOVAT guidelines project: Switzerland 1	Clarity of Presentation	15	7	7	7	6
Swiss Guidelines 1	ENOVAT guidelines project: Switzerland 1	Clarity of Presentation	16	7	7	6	4
Swiss Guidelines 1	ENOVAT guidelines project: Switzerland 1	Clarity of Presentation	17	7	7	7	6
Swiss Guidelines 1	ENOVAT guidelines project: Switzerland 1	Applicability	18	5	1	4	1
Swiss Guidelines 1	ENOVAT guidelines project: Switzerland 1	Applicability	19	4	7	5	2
Swiss Guidelines 1	ENOVAT guidelines project: Switzerland 1	Applicability	20	1	1	4	2
Swiss Guidelines 1	ENOVAT guidelines project: Switzerland 1	Applicability	21	1	1	3	4
Swiss Guidelines 1	ENOVAT guidelines project: Switzerland 1	Editorial Independence	22	1	1	6	1
Swiss Guidelines 1	ENOVAT guidelines project: Switzerland 1	Editorial Independence	23	1	1	3	1
Swiss Guidelines 1	ENOVAT guidelines project: Switzerland 1	Overall Assessment	OA1	7	6	6	5
Swiss guidelines 2	ENOVAT guidelines project: Switzerland 2	Scope and Purpose	1	7	7	7	7
Swiss guidelines 2	ENOVAT guidelines project: Switzerland 2	Scope and Purpose	2	7	7	7	7
Swiss guidelines 2	ENOVAT guidelines project: Switzerland 2	Scope and Purpose	3	7	7	7	7
Swiss guidelines 2	ENOVAT guidelines project: Switzerland 2	Stakeholder Involvement	4	7	7	6	1
Swiss guidelines 2	ENOVAT guidelines project: Switzerland 2	Stakeholder Involvement	5	1	1	7	1
Swiss guidelines 2	ENOVAT guidelines project: Switzerland 2	Stakeholder Involvement	6	7	7	7	5
Swiss guidelines 2	ENOVAT guidelines project: Switzerland 2	Rigour of Development	7	3	1	3	1
Swiss guidelines 2	ENOVAT guidelines project: Switzerland 2	Rigour of Development	8	1	1	1	1
Swiss guidelines 2	ENOVAT guidelines project: Switzerland 2	Rigour of Development	9	1	1	1	1
Swiss guidelines 2	ENOVAT guidelines project: Switzerland 2	Rigour of Development	10	1	1	1	1
Swiss guidelines 2	ENOVAT guidelines project: Switzerland 2	Rigour of Development	11	7	1	6	1
Swiss guidelines 2	ENOVAT guidelines project: Switzerland 2	Rigour of Development	12	4	1	6	1
Swiss guidelines 2	ENOVAT guidelines project: Switzerland 2	Rigour of Development	13	1	1	4	1
Swiss guidelines 2	ENOVAT guidelines project: Switzerland 2	Rigour of Development	14	5	7	5	2
Swiss guidelines 2	ENOVAT guidelines project: Switzerland 2	Clarity of Presentation	15	7	7	7	1
Swiss guidelines 2	ENOVAT guidelines project: Switzerland 2	Clarity of Presentation	16	7	7	7	1
Swiss guidelines 2	ENOVAT guidelines project: Switzerland 2	Clarity of Presentation	17	7	7	7	7
Swiss guidelines 2	ENOVAT guidelines project: Switzerland 2	Applicability	18	2	1	5	1
Swiss guidelines 2	ENOVAT guidelines project: Switzerland 2	Applicability	19	5	7	7	1
Swiss guidelines 2	ENOVAT guidelines project: Switzerland 2	Applicability	20	1	1	3	1
Swiss guidelines 2	ENOVAT guidelines project: Switzerland 2	Applicability	21	1	7	7	1
Swiss guidelines 2	ENOVAT guidelines project: Switzerland 2	Editorial Independence	22	1	1	1	1
Swiss guidelines 2	ENOVAT guidelines project: Switzerland 2	Editorial Independence	23	1	1	1	1
Swiss guidelines 2	ENOVAT guidelines project: Switzerland 2	Overall Assessment	OA1	6	6	6	3
Turkish guidelines	ENOVAT guidelines project: Turkey	Scope and Purpose	1	7	7	6	7
Turkish guidelines	ENOVAT guidelines project: Turkey	Scope and Purpose	2	2	7	4	7
Turkish guidelines	ENOVAT guidelines project: Turkey	Scope and Purpose	3	7	5	7	6
Turkish guidelines	ENOVAT guidelines project: Turkey	Stakeholder Involvement	4	3	4	3	7
Turkish guidelines	ENOVAT guidelines project: Turkey	Stakeholder Involvement	5	1	1	1	2
Turkish guidelines	ENOVAT guidelines project: Turkey	Stakeholder Involvement	6	7	7	7	7
Turkish guidelines	ENOVAT guidelines project: Turkey	Rigour of Development	7	1	1	2	1
Turkish guidelines	ENOVAT guidelines project: Turkey	Rigour of Development	8	1	1	1	1
Turkish guidelines	ENOVAT guidelines project: Turkey	Rigour of Development	9	1	1	1	1
Turkish guidelines	ENOVAT guidelines project: Turkey	Rigour of Development	10	1	1	1	1
Turkish guidelines	ENOVAT guidelines project: Turkey	Rigour of Development	11	1	6	5	2
Turkish guidelines	ENOVAT guidelines project: Turkey	Rigour of Development	12	1	4	2	1
Turkish guidelines	ENOVAT guidelines project: Turkey	Rigour of Development	13	1	1	1	1
Turkish guidelines	ENOVAT guidelines project: Turkey	Rigour of Development	14	2	2	2	1
Turkish guidelines	ENOVAT guidelines project: Turkey	Clarity of Presentation	15	5	7	5	7
Turkish guidelines	ENOVAT guidelines project: Turkey	Clarity of Presentation	16	1	3	4	1
Turkish guidelines	ENOVAT guidelines project: Turkey	Clarity of Presentation	17	6	7	6	7
Turkish guidelines	ENOVAT guidelines project: Turkey	Applicability	18	1	5	4	1
Turkish guidelines	ENOVAT guidelines project: Turkey	Applicability	19	1	2	6	7
Turkish guidelines	ENOVAT guidelines project: Turkey	Applicability	20	1	1	2	1
Turkish guidelines	ENOVAT guidelines project: Turkey	Applicability	21	1	3	2	1
Turkish guidelines	ENOVAT guidelines project: Turkey	Editorial Independence	22	1	1	1	1
Turkish guidelines	ENOVAT guidelines project: Turkey	Editorial Independence	23	1	1	1	1
Turkish guidelines	ENOVAT guidelines project: Turkey	Overall Assessment	OA1	4	5	4	4

## Sheet: Median domain scores
	Domain score
ASG	1	2	3	4	5	6
ENOVAT guidelines review: Belgium	78	54	23	86	27	38
ENOVAT guidelines project: Denmark	79	65	39	89	34	4
ENOVAT guidelines project: Netherlands	83	65	22	79	22	23
Enovat guidelines project: Europe	39	13	3	74	16	0
ENOVAT guidelines project: Finland	97	68	20	88	24	0
ENOVAT guidelines project: FRANCE	97	72	52	99	44	35
GRAM book	90	76	43	94	43	19
ENOVAT guidelines project: Italy 1	83	54	24	85	52	15
Enovat guidelines project: Italy2	90	82	39	90	51	15
ENOVAT guidelines project: Norway	79	53	20	82	16	8
ENOVAT guidelines project: UK	60	60	24	85	55	2
ENOVAT guidelines project: Sweden	94	58	19	78	14	2
ENOVAT guidelines project: Switzerland 1	94	71	39	92	31	15
ENOVAT guidelines project: Switzerland 2	100	63	21	83	36	0
ENOVAT guidelines project: Turkey	83	53	9	65	24	0
